# Supplementary material for: Targeted Screening to Predict Magnusiomyces Infections in Hematopoietic Cell Transplant Recipients: Evidence from an Outbreak Setting
Source: J Fungi (Basel). 2026 Apr 1;12(4):254. doi: 10.3390/jof12040254 (PMC13117050; doi:10.3390/jof12040254)
Supplement: Supplementary file 1 [file jof-12-00254-s001.zip]

Archive with 1 entries (1 files):
- jof-4164964-supplementary.pdf
